# Supplementary material for: Genetic and Morpho-Agronomic Characterization of Sicilian Tetraploid Wheat Germplasm
Source: Plants (Basel). 2022 Jan 4;11(1):130. doi: 10.3390/plants11010130 (PMC8747400; doi:10.3390/plants11010130)
Supplement: Supplementary file 1 [file plants-11-00130-s001.zip]

Archive with 1 entries (1 files):
- plants-1542594-supplementary.xlsx
