# Supplementary material for: Genetic and Morpho-Agronomic Characterization of Sicilian Tetraploid Wheat Germplasm
Source: Plants (Basel). 2022 Jan 4;11(1):130. doi: 10.3390/plants11010130 (PMC8747400; doi:10.3390/plants11010130)
Supplement: Supplementary file 1 [file plants-11-00130-s001.zip › plants-1542594-supplementary.xlsx]

## Sheet: Table S1
Table S1: genetic diversity of each locus
Locus	N° of alleles	Ho	He	PIC
TAGLGAP	5	1	0.752	0.698
TAGLUT	5	0	0.688	0.634
Xgpw2103	4	0.034	0.292	0.274
Xgpw2239	2	0	0.182	0.164
Xgpw2302	6	0	0.762	0.718
Xgpw4004	9	0.25	0.798	0.765
Xgpw7148	3	0	0.289	0.26
Xgwm6	13	0.825	0.865	0.844
Xgwm46	7	0	0.764	0.72
Xgwm47	10	0.804	0.815	0.783
Xgwm60-7A	8	0.807	0.743	0.702
Xgwm67	3	0.033	0.517	0.397
Xgwm95	3	0	0.24	0.221
Xgwm124-1B	2	0	0.323	0.269
Xgwm155	4	0	0.468	0.419
Xgwm164	3	0	0.504	0.449
Xgwm165-4A	10	0.5	0.419	0.39
Xgwm165-4B	10	0.5	0.419	0.39
Xgwm169	5	0	0.441	0.411
Xgwm193	2	0	0.361	0.294
Xgwm219	3	0	0.186	0.175
Xwmc231	4	0	0.58	0.494
Xgwm234	8	0.673	0.535	0.502
Xgwm268	22	0.941	0.948	0.93
Xgwm282	7	0.054	0.797	0.76
Xgwm285	5	0	0.425	0.397
Xgwm297	6	0	0.748	0.702
Xgwm304	4	0.018	0.427	0.38
Xgwm312-2A	15	0.891	0.913	0.897
Xgwm332	8	0.436	0.642	0.611
Xgwm357	4	0	0.547	0.506
Xgwm369	22	1	0.951	0.94
Xgwm372	7	0	0.744	0.706
Xgwm374	3	0.983	0.558	0.452
Xgwm389	5	0	0.668	0.602
Xgwm408	5	0.034	0.348	0.328
Xgwm413	9	0.034	0.665	0.636
Xgwm415	1	0	0	0
Xgwm448	9	0.034	0.764	0.724
Xgwm459	10	0.05	0.775	0.738
Xgwm493	8	0.754	0.748	0.697
Xgwm495	5	0	0.399	0.376
Xgwm513-4B	5	0	0.305	0.291
Xgwm526	6	0.917	0.665	0.593
Xgwm537	5	0.692	0.696	0.642
Xgwm570	3	0	0.532	0.412
Xgwm610	10	0.067	0.798	0.765
Xgwm611	13	0.974	0.865	0.841
Xgwm99-1A	7	0.6	0.799	0.761
Xgwm131-1B	13	0.966	0.722	0.675
Xgwm153-1B	13	1	0.844	0.816
Xgwm71_1-2A	7	0.966	0.789	0.747
Xgwm601	5	0.5	0.672	0.621
Xgwm107-4B	7	1	0.749	0.701
Xgpw4082	6	0.508	0.628	0.591
Total	384

## Sheet: Table S2
Table S2 - SSR markers detailed informations
#	Locus	Chromosome location	Forward primer (5'-3')	Reverse primer (5'-3')	Repeat motif	T.an. (°C)	Allele size range bp	Reference
1	Xgwm99-1A	1A	F: AAG ATG GAC GTA TGC ATC ACA	R: GCC ATA TTT GAT GAC GCA TA	(CA)21	60 °C	n.a.	Röder et al., 1998
2	TAGLUT	1A	F: GCAGACCTGTGTCATTGGTC	R: GATATAGTGGCAGCAGGATACG	(CAG)5(CAA)8	60 °C	145-160	Devos et al., 1995
3	Xgwm164	1A	F: ACATTTCTCCCCCATCGTC	R: TTGTAAACAAATCGCATGCG	(CT)16	58 °C	120-130	Röder et al., 1998
4	Xgwm357	1A	F: TATGGTCAAAGTTGGACCTCG	R: AGGCTGCAGCTCTTCTTCAG	(GA)18	55 °C	115-120	Röder et al., 1998
5	TAGLGAP	1B	F: TCCCGCCATGAGTCAATC	R: TTGGGAGACACATTGGCC	(CAA)15	60 °C	210-290	Devos et al., 1995
6	Xgwm268	1B	F: AGGGGATATGTTGTCACTCCA	R: TTATGTGATTGCGTACGTACCC	(GA)17TA(GA)27	55 °C	200-235	Röder et al., 1998
7	Xgwm124-1B	1B	F: GCC ATG GCT ATC ACC CAG	R: ACT GTT CGG TGC AAT TTG AG	(CT)27(GT)18imp	60 °C	n.a.	Röder et al., 1998
8	Xgwm131-1B	1B	F: AAT CCC CAC CGA TTC TTC TC	R: AGT TCG TGG GTC TCT GAT GG	(CT)22	60 °C	n.a.	Röder et al., 1998
9	Xgwm153-1B	1B	F: GAT CTC GTC ACC CGG AAT TC	R: TGG TAG AGA AGG ACG GAG AG	(GA)18	60 °C	n.a.	Röder et al., 1998
10	Xgwm413	1B	F: TGCTTGTCTAGATTGCTTGGG	R: GATCGTCTCGTCCTTGGCA	(GA)18	60 °C	96-112	Röder et al., 1998
11	Xgwm95	2A	F: GATCAAACACACACCCCTCC	R: AATGCAAAGTGAAAAACCCG	(AC)16	60 °C	110-130	Röder et al., 1998
12	Xgwm448	2A	F: AAACCATATTGGGAGGAAAGG	R: CACATGGCATCACATTTGTG	(GA)29	60 °C	220-250	Röder et al., 1998
13	Xgwm372	2A	F: AATAGAGCCCTGGGACTGGG	R: GAAGGACGACATTCCACCTG	(GA)>51	60 °C	294-333	Röder et al., 1998
14	Xgwm312-2A	2A	F: ATC GCA TGA TGC ACG TAG AG	R: ACA TGC ATG CCT ACC TAA TGG	(GA)37	60 °C	n.a.	Röder et al., 1998
15	Xgwm71.1-2A	2A	F: GGC AGA GCA GCG AGA CTC	R: CAA GTG GAG CAT TAG GTA CAC G	(GT)20	60 °C	n.a.	Röder et al., 1998
16	Xgwm526	2B	F: CAATAGTTCTGTGAGAGCTGCG	R: CCAACCCAAATACACATTCTCA	(CT)16	55 °C	140-160	Röder et al., 1998
17	Xgwm374	2B	F: ATAGTGTGTTGCATGCTGTGTG	R: TCTAATTAGCGTTGGCTGCC	(GT)17	60 °C	180-205	Röder et al., 1998
18	Xgwm47	2B	F: TTGCTACCATGCATGACCAT	R: TTCACCTCGATTGAGGTCCT	(CT)7TT(CT)16	60 °C	166	Röder et al., 1998
19	Xgwm155	3A	F: CAATCATTTCCCCCTCCC	R: AATCATTGGAAATCCATATGCC	(CT)19	62 °C	120-140	Röder et al., 1998
20	Xgwm369	3A	F: CTGCAGGCCATGATGATG	R: ACCGTGGGTGTTGTGAGC	(CT)11(T)2(CT)21	60 °C	180-290	Röder et al., 1998
21	Xgwm493	3B	F: TTCCCATAACTAAAACCGCG	R: GGAACATCATTTCTGGACTTTG	(CA)43	60 °C	140-210	Röder et al., 1998
22	Xgwm389	3B	F: ATCATGTCGATCTCCTTGACG	R: TGCCATGCACATTAGCAGAT	(CT)14(GT)16	62 °C	130-180	Röder et al., 1998
23	Xwmc231	3B	F: CATGGCGAGGAGCTCGGTGGT	R: GTGGAGCACAGGCGGAGCAAG	(GT)8GC(GT)3 -imp- (GA)10	60 °C	229-276	Somers et al., 2004
24	Xgpw7148	3B	F: GCACACAACGACACTTGCTT	R: GCTTAGCTGCTTGCTTTGTG	(AG)21	60 °C	85-111	Sourdille et al., 2004
25	Xgwm285	3B	F: ATGACCCTTCTGCCAAACAC	R: ATCGACCGGGATCTAGCC	(GA)27	60 °C	215-231	Somers et al., 2004
26	Xgwm165-4A	4A	F: TGC AGT GGT CAG ATG TTT CC	R: CTT TTC TTT CAG ATT GCG CC	(GA)20	60 °C	185-200	Röder et al., 1998
27	Xgwm610	4A	F: CTG CCT TCT CCA TGG TTT GT	R: AAT GGC CAA AGG TTA TGA AGG	(GA)17	60 °C	150-180	Röder et al., 1998
28	Xgpw2302	4A	F: GCTTCACATCATAGTGTGGATAAGA	R: AAGCACCTCCCATGCATATC	(GA)25	60 °C	167-199	Sourdille et al., 2004
29	Xgpw2239	4A	F: CAACCATATGCCCAGGAGAC	R: TGTTGCTGTCTGAAACAGGG	(CT)26	60 °C	194-200	Sourdille et al., 2004
30	Xgwm601	4A	F: ATCGAGGACGACATGAAGGT	R: TTAAGTTGCTGCCAATGTTCC	(CT)17	60 °C	148-162	Röder et al., 1998
31	Xgwm6	4B	F: CGTATCACCTCCTAGCTAAACTAG	R: AGCCTTATCATGACCCTACCTT	(GA)40	59 °C	170-250	Röder et al., 1998
32	Xgwm107-4B	4B	F: ATT AAT ACC TGA GGG AGG TGC	R: GGT CTC AGG AGC AAG AAC AC	(CT)21	60 °C	n.a.	Röder et al., 1998
33	Xgwm513-4B	4B	F: ATC CGT AGC ACC TAC TGG TCA	R: GGT CTG TTC ATG CCA CAT TG	(CA)12	60 °C	n.a.	Röder et al., 1998
34	Xgwm165-4B	4B	F: TGCAGTGGTCAGATGTTTCC	R: CTTTTCTTTCAGATTGCGCC	(GA)20	60 °C	240-270	Röder et al., 1998
35	Xgpw4082	4B	F: CTTTCTTTCCCCTCCTGTCC	R: ATCATCACAAATGCAGCGAG	(TG)23(GA)16.5	60 °C	216-235	Sourdille et al., 2004
36	Xgwm495	4B	F: GAGAGCCTCGCGAAATATAGG	R: TGCTTCTGGTGTTCCTTCG	(GA)20	60 °C	163-183	Röder et al., 1998
37	Xgwm415	5A	F: GATCTCCCATGTCCGCC	R: CGACAGTCGTCACTTGCCTA	(GA)25	55 °C	130-140	Röder et al., 1998
38	Xgwm304	5A	F: AGGAAACAGAAATATCGCGG	R: AGGACTGTGGGGAATGAATG	(CT)22	55 °C	190-210	Röder et al., 1998
39	Xgpw4004	5A	F: CGCCTCGGATTCTATTCTTG	R: CTTACTGCGGCCTTGAGTTG	n.a.	60 °C	213-234	GrainGenes
40	Xgwm408	5B	F: TCGATTTATTTGGGCCACTG	R: GTATAATTCGTTCACAGCACGC	(CA)>22(TA)(CA)7(TA)9	55 °C	160-200	Röder et al., 1998
41	Xgwm67	5B	F: ACC ACA CAA ACA AGG TAA GCG	R: CAA CCC TCT TAA TTT TGT TGG G	(CA)10	60 °C	n.a.	Röder et al., 1998
42	Xgwm234	5B	F: GAGTCCTGATGTGAAGCTGTTG	R: CTCATTGGGGTGTGTACGTG	(CT)16(CA)20	55 °C	222-254	Röder et al., 1998
43	Xgwm169	6A	F: ACCACTGCAGAGAACACATACG	R: GTGCTCTGCTCTAAGTGTGGG	(GA)23	60 °C	185-200	Röder et al., 1998
44	Xgwm570	6A	F: TCGCCTTTTACAGTCGGC	R: ATGGGTAGCTGAGAGCCAAA	(CT)14(GT)18	60 °C	100-150	Röder et al., 1998
45	Xgwm459	6A	F: ATGGAGTGGTCACACTTTGAA	R: AGCTTCTCTGACCAACTTCTCG	(GA)28	55 °C	n.a.	Röder et al., 1998
46	Xgwm219	6B	F: GATGAGCGACACCTAGCCTC	R: GGGGTCCGAGTCCACAAC	(GA)35	60 °C	150-200	Röder et al., 1998
47	Xgwm193	6B	F: CTTTGTGCACCTCTCTCTCC	R: AATTGTGTTGATGATTTGGGG	(CT)24imp(CA)8	60 °C	158-184	Korzun et al., 1997
48	Xgwm282	7A	F: TTGGCCGTGTAAGGCAG	R: TCTCATTCACACACAACACTAGC	(GA)38	55 °C	170-250	Röder et al., 1998
49	Xgwm60-7A	7A	F: TGT CCT ACA CGG ACC ACG T	R: GCA TTG ACA GAT GCA CAC G	(CA)30	60 °C	n.a.	Röder et al., 1998
50	Xgwm332	7A	F: AGCCAGCAAGTCACCAAAAC	R: AGTGCTGGAAAGAGTAGTGAAGC	(GA)36	60 °C	190-250	Röder et al., 1998
51	Xgpw2103	7A	F: CGTATGCAGCATGGCATC	R: GCTATGTTGTGTGGCATTGG	(TC)25	60 °C	227-314	Sourdille et al., 2004
52	Xgwm46	7B	F: GCACGTGAATGGATTGGAC	R: TGACCCAATAGTGGTGGTCA	(GA)2GC(GA)33	60 °C	170-190	Röder et al., 1998
53	Xgwm611	7B	F: CATGGAAACACCTACCGAAA	R: CGT GCA AAT CAT GTG GTA GG	(GA)32	55 °C	140-190	Röder et al., 1998
54	Xgwm297	7B	F: ATCGTCACGTATTTTGCAATG	R: TGCGTAAGTCTAGCATTTTCTG	(GT)12(GA)18	55 °C	152-176	Korzun et al., 1997
55	Xgwm537	7B	F: ACATAATGCTTCCTGTGCACC	R: GCCACTTTTGTGTCGTTCCT	(CA)18(TA)13	60 °C	206-222	Röder et al., 1998

## Sheet: Table S3
Table S3. Morphological descriptors, characteristics, growth stage and scores (UPVO/CPVO, 2011; DUS guidelines 2012)
Description	Habitus	Time of earing	Culm height	Ear lenght	Awns lenght	Ear shape	Ear density	1000-kernel weight
Abbreviation	HA	E	CH	EL	AL	ES	ED	KW1000
CPVO protocol (CPVO-TP/120/3)	2	4	10	20	11		22
Zadoks phenological stage	25-29	50-52	75-92	90-92	75-92		92
Characteristic N° (DUS)	2	7	15	18	20	16	17	38
Growth Stage Code (DUS)	25-29	50-52	75-92	80-92	80-92	92	80-92	92
Score	1 erect, 9 prostrate	1 very early, 7 late	Centimeters	Centimeters	Centimeters	1 thin, 3 thick	3 lax, 7 dense	Grams
Accession
PA02	7	7	151	10.6	14.2	3	5	59.6
PA01	7	7	146	8.6	13.5	1	5	58.3
BB02	7	7	115	12	10.2	1	4	47.7
BB03	7	7	117	11.05	11.25	3	6	48.1
BB04	5	6	140.167	12.55	12.4	3	4	39.1
BRL03	5	6	128.667	12	13.25	3	4	53.8
BIV_03	7	7	107.167	10.75	12.85	3	4	53.5
BRL01	6	6	136.667	12.8	11.4	3	3	51.6
BIV_04	6	6	102.667	10.65	9.4	3	6	54.3
BNC01	7	6	117	8	12.4	1	6	52.2
BNC02	6	5	118	7.6	14.4	1	6	52.7
BNL01	7	6	159.333	9.25	10.9	3	4	54.8
BNL02	6	6	164.333	10.4	10.85	3	5	61.1
BNL04	6	7	135	10.65	11.55	1	4	53.5
Buf_C	6	7	159	8.65	10.55	2	5	50.9
BUFSA01	6	6	159.667	8.55	12.1	1	5	61.1
BUFTR01	6	7	159	8.05	10.6	1	5	51.9
CICI02	4	7	159.333	9.45	11.9	3	5	45.2
CICI03	5	6	164.333	11.05	9.9	3	5	54.4
BUFSA02	5	6	154.2	7.6	12.05	1	6	61.1
BNL05	6	6	131	10.6	10.6	3	4	53.3
BNL03	6	7	127.333	10.4	9.85	3	4	51.9
Buf_G03	6	6	127	8.85	12	1	6	57.2
Buf_F01	6	7	148.667	8.35	11.7	1	5	54.5
CICI01	5	7	140.333	10.65	11.55	3	6	53.4
BD03	6	4	80.3333	7.35	16.3	2	6	62.5
SIM	7	2	145.167	7.88	12.55	1	7	61.8
CA	5	2	98.6667	6.1	9.7	3	6	52.5
BRCb01	7	6	124.167	6.7	12.05	1	6	46.1
BRCa01	7	6	130.7	6.5	12.05	1	7	57.8

## Sheet: Figure S1
Figure S1. STRUCTURE estimation of the number of subpopulations for K ranging from 1 to 10 by Delta K values (ΔK) (B).
